# Supplementary material for: Assessment of the Gut Microbiome in Patients with Coexisting Irritable Bowel Syndrome and Chronic Fatigue Syndrome
Source: Nutrients. 2025 Jul 5;17(13):2232. doi: 10.3390/nu17132232 (PMC12251473; doi:10.3390/nu17132232)
Supplement: Supplementary file 1 [file nutrients-17-02232-s001.zip]

Archive with 1 entries (1 files):
- nutrients-3685257-supplementary.pdf
